# Supplementary material for: Signal-induced enhancer activation requires Ku70 to read topoisomerase1–DNA covalent complexes
Source: Nat Struct Mol Biol. 2023 Feb 6;30(2):148–58. doi: 10.1038/s41594-022-00883-8 (PMC9935399; doi:10.1038/s41594-022-00883-8)
Supplement: Supplementary file 3 — Supplementary Table 1: Proteins pulled down using Streptavidin beads from 4 × 109 precleared nuclei isolated from pRev-TRE-Flag-2XHA-TOP1 expressed MCF7 cells are listed. Supplementary Table 2: Proteins pulled down using Streptavidin beads from 4 × 109 precleared nuclei isolated from DOX-induced pRev-TRE-Flag-2XHA-TOP1 expressed Veh (–E2)-treated MCF7 cells are listed. Supplementary Table 3: Proteins pulled down using Streptavidin beads from 4 × 109 precleared nuclei isolated from DOX-induced pRev-TRE-Flag-2XHA-TOP1 expressed E2-treated MCF7 cells are listed. Supplementary Table 4: All PCR primers employed in this paper are listed. [file 41594_2022_883_MOESM3_ESM.xlsx]

## Sheet: Supplementary Table 1
Supplementary Table 1, Proteins pulled-down using Streptavidin beads from 4×109 pre-cleared nuclei isolated from pRev-TRE-Flag-2XHA-TOP1 expressed MCF7 cells are listed.
Accession	-10lgP	Coverage (%)	Area Sample 2	#Peptides	#Unique	#unmodified unique peptides	Description
P02768|ALBU_HUMAN	271.71	42	765000000	25	25	7	Serum albumin OS=Homo sapiens GN=ALB PE=1 SV=2
Q9UQ35|SRRM2_HUMAN	244.81	26	43600000	65	65	17	Serine/arginine repetitive matrix protein 2 OS=Homo sapiens GN=SRRM2 PE=1 SV=2
O00522|KRIT1_HUMAN	178.4	15	41900000	8	8	5	Krev interaction trapped protein 1 OS=Homo sapiens GN=KRIT1 PE=1 SV=2
P52272|HNRPM_HUMAN	176.23	41	45100000	21	21	5	Heterogeneous nuclear ribonucleoprotein M OS=Homo sapiens GN=HNRNPM PE=1 SV=3
Q13410|BT1A1_HUMAN	155.5	17	37700000	8	8	5	Butyrophilin subfamily 1 member A1 OS=Homo sapiens GN=BTN1A1 PE=1 SV=3
Q14980|NUMA1_HUMAN	146.82	24	15300000	37	37	5	Nuclear mitotic apparatus protein 1 OS=Homo sapiens GN=NUMA1 PE=1 SV=2
Q96RQ3|MCCA_HUMAN	137.8	24	11900000	9	9	1	Methylcrotonoyl-CoA carboxylase subunit alpha mitochondrial OS=Homo sapiens GN=MCCC1 PE=1 SV=3
P47989|XDH_HUMAN	130.29	9	14900000	9	9	2	Xanthine dehydrogenase/oxidase OS=Homo sapiens GN=XDH PE=1 SV=4
Q8WZ42|TITIN_HUMAN	127.76	7	124000000	130	130	4	Titin OS=Homo sapiens GN=TTN PE=1 SV=4
Q00839|HNRPU_HUMAN	125.11	18	65200000	22	22	1	Heterogeneous nuclear ribonucleoprotein U OS=Homo sapiens GN=HNRNPU PE=1 SV=6
P04264|K2C1_HUMAN	122	34	2890000	16	16	6	Keratin type II cytoskeletal 1 OS=Homo sapiens GN=KRT1 PE=1 SV=6
Q07065|CKAP4_HUMAN	120.24	26	4680000	13	13	1	Cytoskeleton-associated protein 4 OS=Homo sapiens GN=CKAP4 PE=1 SV=2
Q9H307|PININ_HUMAN	119.9	19	14000000	8	8	3	Pinin OS=Homo sapiens GN=PNN PE=1 SV=4
P05787|K2C8_HUMAN	117.83	28	6070000	10	10	4	Keratin type II cytoskeletal 8 OS=Homo sapiens GN=KRT8 PE=1 SV=7
Q13263|TIF1B_HUMAN	108.54	26	2060000	12	12	3	Transcription intermediary factor 1-beta OS=Homo sapiens GN=TRIM28 PE=1 SV=5
P98170|XIAP_HUMAN	107.43	17	5900000	5	5	3	E3 ubiquitin-protein ligase XIAP OS=Homo sapiens GN=XIAP PE=1 SV=2
Q9BWF3|RBM4_HUMAN	104.59	28	966000	5	5	3	RNA-binding protein 4 OS=Homo sapiens GN=RBM4 PE=1 SV=1
P63261|ACTG_HUMAN	103.92	25	1100000	6	1	4	Actin, cytoplasmic 2 OS=Homo sapiens GN=ACTG1 PE=1 SV=1
P01009|A1AT_HUMAN	102.23	21	2460000	4	4	1	Alpha-1-antitrypsin OS=Homo sapiens GN=SERPINA1 PE=1 SV=3
P11387|TOP1_HUMAN	99.9	13	8110000	10	6	3	DNA topoisomerase 1 OS=Homo sapiens GN=TOP1 PE=1 SV=2
Q13085|ACACA_HUMAN	96.42	9	5530000	12	11	5	Acetyl-CoA carboxylase 1 OS=Homo sapiens GN=ACACA PE=1 SV=2
P11142|HSP7C_HUMAN	91.21	25	2300000	7	6	1	Heat shock cognate 71 kDa protein OS=Homo sapiens GN=HSPA8 PE=1 SV=1
Q96GD4|AURKB_HUMAN	89.95	8	3900000	2	2	1	Aurora kinase B OS=Homo sapiens GN=AURKB PE=1 SV=3
Q14031|CO4A6_HUMAN	88.49	21	19800000	17	17	6	Collagen alpha-6(IV) chain OS=Homo sapiens GN=COL4A6 PE=1 SV=3
P68133|ACTS_HUMAN	86.9	36	6310000	7	2	1	Actin alpha skeletal muscle OS=Homo sapiens GN=ACTA1 PE=1 SV=1
P02790|HEMO_HUMAN	81.06	15	1190000	3	3	1	Hemopexin OS=Homo sapiens GN=HPX PE=1 SV=2
P31943|HNRH1_HUMAN	80.87	18	8020000	5	4	1	Heterogeneous nuclear ribonucleoprotein H OS=Homo sapiens GN=HNRNPH1 PE=1 SV=4
Q9UHF7|TRPS1_HUMAN	78.87	12	8670000	9	9	6	Zinc finger transcription factor Trps1 OS=Homo sapiens GN=TRPS1 PE=1 SV=2
P62987|RL40_HUMAN	74.34	14	944000	2	2	2	Ubiquitin-60S ribosomal protein L40 OS=Homo sapiens GN=UBA52 PE=1 SV=2
P62979|RS27A_HUMAN	74.34	12	944000	2	2	2	Ubiquitin-40S ribosomal protein S27a OS=Homo sapiens GN=RPS27A PE=1 SV=2
P0CG47|UBB_HUMAN	74.34	8	944000	2	2	2	Polyubiquitin-B OS=Homo sapiens GN=UBB PE=1 SV=1
P0CG48|UBC_HUMAN	74.34	3	944000	2	2	2	Polyubiquitin-C OS=Homo sapiens GN=UBC PE=1 SV=3
P21796|VDAC1_HUMAN	73.51	17	1070000	3	3	1	Voltage-dependent anion-selective channel protein 1 OS=Homo sapiens GN=VDAC1 PE=1 SV=2
Q9UQ88|CD11A_HUMAN	72.93	7	16200000	4	4	0	Cyclin-dependent kinase 11A OS=Homo sapiens GN=CDK11A PE=1 SV=4
P21127|CD11B_HUMAN	72.93	7	16200000	4	4	0	Cyclin-dependent kinase 11B OS=Homo sapiens GN=CDK11B PE=1 SV=3
Q562R1|ACTBL_HUMAN	66.07	14	217000	3	2	0	Beta-actin-like protein 2 OS=Homo sapiens GN=ACTBL2 PE=1 SV=2
P20700|LMNB1_HUMAN	63.31	10	2600000	3	3	3	Lamin-B1 OS=Homo sapiens GN=LMNB1 PE=1 SV=2
Q9HCC0|MCCB_HUMAN	63.13	8	3720000	3	3	0	Methylcrotonoyl-CoA carboxylase beta chain mitochondrial OS=Homo sapiens GN=MCCC2 PE=1 SV=1
P62829|RL23_HUMAN	60.46	30	3170000	4	4	1	60S ribosomal protein L23 OS=Homo sapiens GN=RPL23 PE=1 SV=1
P33240|CSTF2_HUMAN	60.46	10	1180000	3	3	2	Cleavage stimulation factor subunit 2 OS=Homo sapiens GN=CSTF2 PE=1 SV=1
P01857|IGHG1_HUMAN	60.45	19	1930000	3	3	1	Ig gamma-1 chain C region OS=Homo sapiens GN=IGHG1 PE=1 SV=1
Q12959|DLG1_HUMAN	60	5	1150000	3	2	1	Disks large homolog 1 OS=Homo sapiens GN=DLG1 PE=1 SV=2
O60318|GANP_HUMAN	46.55	2	583000	2	2	1	Germinal-center associated nuclear protein OS=Homo sapiens GN=MCM3AP PE=1 SV=2
Q7Z5P9|MUC19_HUMAN	46.53	1	5650000	5	5	5	Mucin-19 OS=Homo sapiens GN=MUC19 PE=1 SV=3
P12107|COBA1_HUMAN	39.59	5	0	3	3	3	Collagen alpha-1(XI) chain OS=Homo sapiens GN=COL11A1 PE=1 SV=4
Q8NFW1|COMA1_HUMAN	38.36	2	102000	4	4	4	Collagen alpha-1(XXII) chain OS=Homo sapiens GN=COL22A1 PE=2 SV=2
Q02388|CO7A1_HUMAN	37.75	4	4340000	4	4	4	Collagen alpha-1(VII) chain OS=Homo sapiens GN=COL7A1 PE=1 SV=2
O15417|TNC18_HUMAN	36.55	1	98400	3	3	2	Trinucleotide repeat-containing gene 18 protein OS=Homo sapiens GN=TNRC18 PE=1 SV=3
Q13207|TBX2_HUMAN	35.53	4	301000	2	2	2	T-box transcription factor TBX2 OS=Homo sapiens GN=TBX2 PE=1 SV=3
P02458|CO2A1_HUMAN	32.92	4	17000	3	3	3	Collagen alpha-1(II) chain OS=Homo sapiens GN=COL2A1 PE=1 SV=3
Q5VV67|PPRC1_HUMAN	32.68	4	71800	3	3	3	Peroxisome proliferator-activated receptor gamma coactivator-related protein 1 OS=Homo sapiens GN=PPRC1 PE=1 SV=1
P08572|CO4A2_HUMAN	31.63	3	73400000	2	2	2	Collagen alpha-2(IV) chain OS=Homo sapiens GN=COL4A2 PE=1 SV=4
P13647|K2C5_HUMAN	30.75	4	31800	2	2	2	Keratin type II cytoskeletal 5 OS=Homo sapiens GN=KRT5 PE=1 SV=3
P58107|EPIPL_HUMAN	30.11	1	158000	2	2	2	Epiplakin OS=Homo sapiens GN=EPPK1 PE=1 SV=2
Q9UPA5|BSN_HUMAN	30.08	2	0	2	2	2	Protein bassoon OS=Homo sapiens GN=BSN PE=1 SV=4
Q2VWA4|SKOR2_HUMAN	29.96	6	95800	2	2	1	SKI family transcriptional corepressor 2 OS=Homo sapiens GN=SKOR2 PE=1 SV=2
Q8IVF2|AHNK2_HUMAN	29.83	1	0	2	2	2	Protein AHNAK2 OS=Homo sapiens GN=AHNAK2 PE=1 SV=2
O60548|FOXD2_HUMAN	29.69	12	293000	2	2	2	Forkhead box protein D2 OS=Homo sapiens GN=FOXD2 PE=1 SV=2
O60307|MAST3_HUMAN	29.57	2	23400	2	2	2	Microtubule-associated serine/threonine-protein kinase 3 OS=Homo sapiens GN=MAST3 PE=1 SV=2
Q9Y4D8|HECD4_HUMAN	29.35	1	223000	2	2	2	Probable E3 ubiquitin-protein ligase HECTD4 OS=Homo sapiens GN=HECTD4 PE=1 SV=5
Q92618|ZN516_HUMAN	29.31	4	8800	2	2	2	Zinc finger protein 516 OS=Homo sapiens GN=ZNF516 PE=1 SV=1
Q2UY09|COSA1_HUMAN	29.25	4	753000	2	2	2	Collagen alpha-1(XXVIII) chain OS=Homo sapiens GN=COL28A1 PE=2 SV=2
P02461|CO3A1_HUMAN	29.21	3	0	2	2	2	Collagen alpha-1(III) chain OS=Homo sapiens GN=COL3A1 PE=1 SV=4
P13645|K1C10_HUMAN	28.78	7	115000	2	2	1	Keratin type I cytoskeletal 10 OS=Homo sapiens GN=KRT10 PE=1 SV=6
Q9BXB5|OSB10_HUMAN	28.59	8	2310000	2	2	2	Oxysterol-binding protein-related protein 10 OS=Homo sapiens GN=OSBPL10 PE=1 SV=2
Q9Y608|LRRF2_HUMAN	28.57	5	0	2	2	2	Leucine-rich repeat flightless-interacting protein 2 OS=Homo sapiens GN=LRRFIP2 PE=1 SV=1
P25940|CO5A3_HUMAN	28.13	3	781000	2	2	2	Collagen alpha-3(V) chain OS=Homo sapiens GN=COL5A3 PE=1 SV=3
Q92610|ZN592_HUMAN	27.64	3	3770000	2	2	1	Zinc finger protein 592 OS=Homo sapiens GN=ZNF592 PE=1 SV=2
Q5VST9|OBSCN_HUMAN	27.5	1	0	2	2	1	Obscurin OS=Homo sapiens GN=OBSCN PE=1 SV=3
Q9UL49|TCFL5_HUMAN	25.54	9	0	2	2	2	Transcription factor-like 5 protein OS=Homo sapiens GN=TCFL5 PE=2 SV=2
P48634|PRC2A_HUMAN	25.19	2	0	2	2	2	Protein PRRC2A OS=Homo sapiens GN=PRRC2A PE=1 SV=3
O14514|BAI1_HUMAN	25.06	2	4110000	2	2	2	Brain-specific angiogenesis inhibitor 1 OS=Homo sapiens GN=BAI1 PE=1 SV=2

## Sheet: Supplementary Table 2
Supplementary Table 2, Proteins pulled-down using Streptavidin beads from 4×109 pre-cleared nuclei isolated from DOX induced pRev-TRE-Flag-2XHA-TOP1 expressed Veh (-E2) treated MCF7 cells are listed.
Accession	-10lgP	Coverage (%)	Area Sample 1	#Peptides	#Unique	#unmodified unique peptides	Description
Q9UQ35|SRRM2_HUMAN	253.52	25	141000000	61	61	32	Serine/arginine repetitive matrix protein 2 OS=Homo sapiens GN=SRRM2 PE=1 SV=2
P11387|TOP1_HUMAN	232.44	56	2330000000	67	53	34	DNA topoisomerase 1 OS=Homo sapiens GN=TOP1 PE=1 SV=2
P02768|ALBU_HUMAN	214.54	24	241000000	13	13	5	Serum albumin OS=Homo sapiens GN=ALB PE=1 SV=2
Q14980|NUMA1_HUMAN	213.13	19	23100000	29	29	14	Nuclear mitotic apparatus protein 1 OS=Homo sapiens GN=NUMA1 PE=1 SV=2
P52272|HNRPM_HUMAN	198.1	44	758000000	24	24	7	Heterogeneous nuclear ribonucleoprotein M OS=Homo sapiens GN=HNRNPM PE=1 SV=3
Q13085|ACACA_HUMAN	182.72	16	17500000	22	21	10	Acetyl-CoA carboxylase 1 OS=Homo sapiens GN=ACACA PE=1 SV=2
Q13410|BT1A1_HUMAN	173.76	24	157000000	10	10	5	Butyrophilin subfamily 1 member A1 OS=Homo sapiens GN=BTN1A1 PE=1 SV=3
P05787|K2C8_HUMAN	167.09	41	37300000	13	13	6	Keratin type II cytoskeletal 8 OS=Homo sapiens GN=KRT8 PE=1 SV=7
O15417|TNC18_HUMAN	148.78	19	12300000	37	37	9	Trinucleotide repeat-containing gene 18 protein OS=Homo sapiens GN=TNRC18 PE=1 SV=3
P04264|K2C1_HUMAN	145.23	25	7130000	14	13	4	Keratin type II cytoskeletal 1 OS=Homo sapiens GN=KRT1 PE=1 SV=6
P35527|K1C9_HUMAN	144.38	36	17100000	14	14	8	Keratin type I cytoskeletal 9 OS=Homo sapiens GN=KRT9 PE=1 SV=3
P98170|XIAP_HUMAN	139.38	20	13800000	7	7	5	E3 ubiquitin-protein ligase XIAP OS=Homo sapiens GN=XIAP PE=1 SV=2
Q96GD4|AURKB_HUMAN	139.16	27	26400000	8	8	5	Aurora kinase B OS=Homo sapiens GN=AURKB PE=1 SV=3
Q00839|HNRPU_HUMAN	138.09	13	10000000	20	20	3	Heterogeneous nuclear ribonucleoprotein U OS=Homo sapiens GN=HNRNPU PE=1 SV=6
O00522|KRIT1_HUMAN	135.29	7	9480000	4	4	4	Krev interaction trapped protein 1 OS=Homo sapiens GN=KRIT1 PE=1 SV=2
P21796|VDAC1_HUMAN	130.51	43	19800000	8	8	4	Voltage-dependent anion-selective channel protein 1 OS=Homo sapiens GN=VDAC1 PE=1 SV=2
P13645|K1C10_HUMAN	128.27	37	5960000	15	14	6	Keratin type I cytoskeletal 10 OS=Homo sapiens GN=KRT10 PE=1 SV=6
Q9UHF7|TRPS1_HUMAN	128.17	15	9470000	12	12	8	Zinc finger transcription factor Trps1 OS=Homo sapiens GN=TRPS1 PE=1 SV=2
P35908|K22E_HUMAN	127.46	33	27300000	16	15	4	Keratin type II cytoskeletal 2 epidermal OS=Homo sapiens GN=KRT2 PE=1 SV=2
Q9H307|PININ_HUMAN	125.25	15	24500000	5	5	3	Pinin OS=Homo sapiens GN=PNN PE=1 SV=4
P08727|K1C19_HUMAN	120.81	39	5350000	10	8	3	Keratin type I cytoskeletal 19 OS=Homo sapiens GN=KRT19 PE=1 SV=4
tr|A0A0B4J203|A0A0B4J203_HUMAN	120.42	8	1670000	6	2	0	Uncharacterized protein OS=Homo sapiens PE=3 SV=1
P05783|K1C18_HUMAN	120.41	22	8790000	8	7	4	Keratin type I cytoskeletal 18 OS=Homo sapiens GN=KRT18 PE=1 SV=2
P47989|XDH_HUMAN	115.81	7	12800000	6	6	4	Xanthine dehydrogenase/oxidase OS=Homo sapiens GN=XDH PE=1 SV=4
Q07065|CKAP4_HUMAN	114.83	19	1950000	6	6	1	Cytoskeleton-associated protein 4 OS=Homo sapiens GN=CKAP4 PE=1 SV=2
Q9UNL2|SSRG_HUMAN	113.73	17	16100000	4	4	2	Translocon-associated protein subunit gamma OS=Homo sapiens GN=SSR3 PE=1 SV=1
Q9UK58|CCNL1_HUMAN	113.15	19	2280000	7	7	2	Cyclin-L1 OS=Homo sapiens GN=CCNL1 PE=1 SV=1
Q13263|TIF1B_HUMAN	112.49	26	4870000	11	11	3	Transcription intermediary factor 1-beta OS=Homo sapiens GN=TRIM28 PE=1 SV=5
P11142|HSP7C_HUMAN	110.15	23	2550000	9	5	1	Heat shock cognate 71 kDa protein OS=Homo sapiens GN=HSPA8 PE=1 SV=1
P04792|HSPB1_HUMAN	109.86	32	5040000	4	4	1	Heat shock protein beta-1 OS=Homo sapiens GN=HSPB1 PE=1 SV=2
P02458|CO2A1_HUMAN	107.5	52	26900000	71	71	12	Collagen alpha-1(II) chain OS=Homo sapiens GN=COL2A1 PE=1 SV=3
P04259|K2C6B_HUMAN	107.19	14	309000	7	4	0	Keratin type II cytoskeletal 6B OS=Homo sapiens GN=KRT6B PE=1 SV=5
Q15233|NONO_HUMAN	105.93	16	3260000	7	7	3	Non-POU domain-containing octamer-binding protein OS=Homo sapiens GN=NONO PE=1 SV=4
P07437|TBB5_HUMAN	105.78	17	4890000	4	2	2	Tubulin beta chain OS=Homo sapiens GN=TUBB PE=1 SV=2
P52597|HNRPF_HUMAN	105.03	31	12000000	9	7	4	Heterogeneous nuclear ribonucleoprotein F OS=Homo sapiens GN=HNRNPF PE=1 SV=3
P01857|IGHG1_HUMAN	100.74	20	18400000	6	3	1	Ig gamma-1 chain C region OS=Homo sapiens GN=IGHG1 PE=1 SV=1
Q9BWF3|RBM4_HUMAN	99.31	27	7220000	5	5	2	RNA-binding protein 4 OS=Homo sapiens GN=RBM4 PE=1 SV=1
Q9NWH9|SLTM_HUMAN	99.05	7	4050000	8	8	4	SAFB-like transcription modulator OS=Homo sapiens GN=SLTM PE=1 SV=2
P20700|LMNB1_HUMAN	93.63	19	7580000	6	6	3	Lamin-B1 OS=Homo sapiens GN=LMNB1 PE=1 SV=2
P78406|RAE1L_HUMAN	91.93	21	11300000	5	5	3	mRNA export factor OS=Homo sapiens GN=RAE1 PE=1 SV=1
P49790|NU153_HUMAN	90.26	13	5500000	10	10	3	Nuclear pore complex protein Nup153 OS=Homo sapiens GN=NUP153 PE=1 SV=2
P68371|TBB4B_HUMAN	88.34	13	2610000	3	2	2	Tubulin beta-4B chain OS=Homo sapiens GN=TUBB4B PE=1 SV=1
Q562R1|ACTBL_HUMAN	88.02	14	0	3	2	0	Beta-actin-like protein 2 OS=Homo sapiens GN=ACTBL2 PE=1 SV=2
P48668|K2C6C_HUMAN	87.88	21	7710000	11	4	1	Keratin type II cytoskeletal 6C OS=Homo sapiens GN=KRT6C PE=1 SV=3
Q8N766|EMC1_HUMAN	87.34	7	2460000	4	4	3	ER membrane protein complex subunit 1 OS=Homo sapiens GN=EMC1 PE=1 SV=1
O95678|K2C75_HUMAN	87.32	25	685000	9	8	1	Keratin type II cytoskeletal 75 OS=Homo sapiens GN=KRT75 PE=1 SV=2
Q04837|SSBP_HUMAN	86.59	26	7650000	3	3	2	Single-stranded DNA-binding protein mitochondrial OS=Homo sapiens GN=SSBP1 PE=1 SV=1
P62829|RL23_HUMAN	85.59	44	7140000	4	4	0	60S ribosomal protein L23 OS=Homo sapiens GN=RPL23 PE=1 SV=1
Q9NP72|RAB18_HUMAN	85.35	21	4820000	3	3	1	Ras-related protein Rab-18 OS=Homo sapiens GN=RAB18 PE=1 SV=1
P18583|SON_HUMAN	84.65	4	2530000	6	6	3	Protein SON OS=Homo sapiens GN=SON PE=1 SV=4
Q9UL03|INT6_HUMAN	83.41	8	1300000	4	4	2	Integrator complex subunit 6 OS=Homo sapiens GN=INTS6 PE=1 SV=1
Q9Y230|RUVB2_HUMAN	83.01	7	3370000	3	3	2	RuvB-like 2 OS=Homo sapiens GN=RUVBL2 PE=1 SV=3
P05413|FABPH_HUMAN	82.01	54	7810000	5	5	3	Fatty acid-binding protein heart OS=Homo sapiens GN=FABP3 PE=1 SV=4
Q10570|CPSF1_HUMAN	81.92	6	6650000	6	6	3	Cleavage and polyadenylation specificity factor subunit 1 OS=Homo sapiens GN=CPSF1 PE=1 SV=2
P51571|SSRD_HUMAN	81.07	27	5990000	3	3	2	Translocon-associated protein subunit delta OS=Homo sapiens GN=SSR4 PE=1 SV=1
Q14527|HLTF_HUMAN	76.17	5	12000000	3	3	2	Helicase-like transcription factor OS=Homo sapiens GN=HLTF PE=1 SV=2
P24928|RPB1_HUMAN	76.09	4	579000	4	4	1	DNA-directed RNA polymerase II subunit RPB1 OS=Homo sapiens GN=POLR2A PE=1 SV=2
P13647|K2C5_HUMAN	75.72	12	125000	6	5	1	Keratin type II cytoskeletal 5 OS=Homo sapiens GN=KRT5 PE=1 SV=3
P23246|SFPQ_HUMAN	75.67	6	1740000	3	3	3	Splicing factor proline- and glutamine-rich OS=Homo sapiens GN=SFPQ PE=1 SV=2
P43243|MATR3_HUMAN	73.2	6	4170000	3	3	2	Matrin-3 OS=Homo sapiens GN=MATR3 PE=1 SV=2
P04843|RPN1_HUMAN	73.06	6	3690000	2	2	2	Dolichyl-diphosphooligosaccharide--protein glycosyltransferase subunit 1 OS=Homo sapiens GN=RPN1 PE=1 SV=1
P22087|FBRL_HUMAN	70.48	12	1250000	3	3	2	rRNA 2'-O-methyltransferase fibrillarin OS=Homo sapiens GN=FBL PE=1 SV=2
Q86UE4|LYRIC_HUMAN	68.56	20	910000	5	5	2	Protein LYRIC OS=Homo sapiens GN=MTDH PE=1 SV=2
P0CG38|POTEI_HUMAN	68.1	15	67800	9	4	2	POTE ankyrin domain family member I OS=Homo sapiens GN=POTEI PE=3 SV=1
P34931|HS71L_HUMAN	66.63	13	928000	5	2	0	Heat shock 70 kDa protein 1-like OS=Homo sapiens GN=HSPA1L PE=1 SV=2
P28799|GRN_HUMAN	65.28	18	3440000	7	7	1	Granulins OS=Homo sapiens GN=GRN PE=1 SV=2
Q86VM9|ZCH18_HUMAN	63.72	4	2790000	2	2	1	Zinc finger CCCH domain-containing protein 18 OS=Homo sapiens GN=ZC3H18 PE=1 SV=2
P46939|UTRO_HUMAN	52.07	1	354000	2	2	2	Utrophin OS=Homo sapiens GN=UTRN PE=1 SV=2
Q9UH99|SUN2_HUMAN	52.05	7	367000	2	2	2	SUN domain-containing protein 2 OS=Homo sapiens GN=SUN2 PE=1 SV=3
Q13207|TBX2_HUMAN	50.64	7	2040000	3	3	3	T-box transcription factor TBX2 OS=Homo sapiens GN=TBX2 PE=1 SV=3
Q5TGY3|AHDC1_HUMAN	50.06	4	473000	3	3	3	AT-hook DNA-binding motif-containing protein 1 OS=Homo sapiens GN=AHDC1 PE=1 SV=1
Q15911|ZFHX3_HUMAN	47.7	1	5560000	4	4	4	Zinc finger homeobox protein 3 OS=Homo sapiens GN=ZFHX3 PE=1 SV=2
O95071|UBR5_HUMAN	45.52	2	703000	4	4	4	E3 ubiquitin-protein ligase UBR5 OS=Homo sapiens GN=UBR5 PE=1 SV=2
Q9Y618|NCOR2_HUMAN	45.23	1	703000	2	2	2	Nuclear receptor corepressor 2 OS=Homo sapiens GN=NCOR2 PE=1 SV=2
P19338|NUCL_HUMAN	45.17	7	855000	2	2	2	Nucleolin OS=Homo sapiens GN=NCL PE=1 SV=3
P25067|CO8A2_HUMAN	43.81	4	7270000	2	2	2	Collagen alpha-2(VIII) chain OS=Homo sapiens GN=COL8A2 PE=1 SV=2
A8CG34|P121C_HUMAN	43.47	3	5030000	2	2	2	Nuclear envelope pore membrane protein POM 121C OS=Homo sapiens GN=POM121C PE=1 SV=2
Q8WZ42|TITIN_HUMAN	42.97	0	1280000	4	4	3	Titin OS=Homo sapiens GN=TTN PE=1 SV=4
P45880|VDAC2_HUMAN	42.37	7	559000	2	2	2	Voltage-dependent anion-selective channel protein 2 OS=Homo sapiens GN=VDAC2 PE=1 SV=2
O15047|SET1A_HUMAN	42.19	3	373000	2	2	2	Histone-lysine N-methyltransferase SETD1A OS=Homo sapiens GN=SETD1A PE=1 SV=3
Q9BSJ8|ESYT1_HUMAN	41.99	3	142000	2	2	2	Extended synaptotagmin-1 OS=Homo sapiens GN=ESYT1 PE=1 SV=1
Q14839|CHD4_HUMAN	41.16	2	862000	2	2	2	Chromodomain-helicase-DNA-binding protein 4 OS=Homo sapiens GN=CHD4 PE=1 SV=2
O43823|AKAP8_HUMAN	39.63	8	2770000	2	2	2	A-kinase anchor protein 8 OS=Homo sapiens GN=AKAP8 PE=1 SV=1
P13942|COBA2_HUMAN	35.76	4	231000	3	3	3	Collagen alpha-2(XI) chain OS=Homo sapiens GN=COL11A2 PE=1 SV=5
Q9NQS7|INCE_HUMAN	33.65	7	154000	3	3	2	Inner centromere protein OS=Homo sapiens GN=INCENP PE=1 SV=3
Q9UKY7|CDV3_HUMAN	33.56	18	0	2	2	2	Protein CDV3 homolog OS=Homo sapiens GN=CDV3 PE=1 SV=1
P02452|CO1A1_HUMAN	33.27	4	0	3	3	3	Collagen alpha-1(I) chain OS=Homo sapiens GN=COL1A1 PE=1 SV=5
P25940|CO5A3_HUMAN	32.92	2	0	2	2	1	Collagen alpha-3(V) chain OS=Homo sapiens GN=COL5A3 PE=1 SV=3
P48634|PRC2A_HUMAN	32.25	3	1090000	3	3	3	Protein PRRC2A OS=Homo sapiens GN=PRRC2A PE=1 SV=3
Q12959|DLG1_HUMAN	31.28	6	477000	2	2	2	Disks large homolog 1 OS=Homo sapiens GN=DLG1 PE=1 SV=2
Q5U651|RAIN_HUMAN	30.97	3	0	2	2	2	Ras-interacting protein 1 OS=Homo sapiens GN=RASIP1 PE=1 SV=1
Q8WXI7|MUC16_HUMAN	29.55	0	5070000	2	2	2	Mucin-16 OS=Homo sapiens GN=MUC16 PE=1 SV=3
Q17RW2|COOA1_HUMAN	29.16	3	0	2	2	2	Collagen alpha-1(XXIV) chain OS=Homo sapiens GN=COL24A1 PE=1 SV=2
Q460N5|PAR14_HUMAN	29	3	380000	2	2	1	Poly [ADP-ribose] polymerase 14 OS=Homo sapiens GN=PARP14 PE=1 SV=3
Q1ED39|KNOP1_HUMAN	28.93	8	244000	2	2	2	Lysine-rich nucleolar protein 1 OS=Homo sapiens GN=KNOP1 PE=1 SV=1
O94906|PRP6_HUMAN	28.77	3	29400	2	2	2	Pre-mRNA-processing factor 6 OS=Homo sapiens GN=PRPF6 PE=1 SV=1
Q96L96|ALPK3_HUMAN	28.31	1	0	2	2	2	Alpha-protein kinase 3 OS=Homo sapiens GN=ALPK3 PE=2 SV=2
Q9UPT8|ZC3H4_HUMAN	27.97	4	131000	2	2	2	Zinc finger CCCH domain-containing protein 4 OS=Homo sapiens GN=ZC3H4 PE=1 SV=3
Q01167|FOXK2_HUMAN	27.76	6	0	2	2	1	Forkhead box protein K2 OS=Homo sapiens GN=FOXK2 PE=1 SV=3
Q68DX3|FRPD2_HUMAN	27.74	3	165000	2	2	1	FERM and PDZ domain-containing protein 2 OS=Homo sapiens GN=FRMPD2 PE=1 SV=3
Q9HB15|KCNKC_HUMAN	27.48	6	0	2	2	1	Potassium channel subfamily K member 12 OS=Homo sapiens GN=KCNK12 PE=2 SV=1
O95359|TACC2_HUMAN	27.13	2	12000000	2	2	2	Transforming acidic coiled-coil-containing protein 2 OS=Homo sapiens GN=TACC2 PE=1 SV=3
Q9UEW3|MARCO_HUMAN	27.04	9	708000	2	2	2	Macrophage receptor MARCO OS=Homo sapiens GN=MARCO PE=1 SV=1
O60422|ONEC3_HUMAN	27.02	7	428000	2	2	2	One cut domain family member 3 OS=Homo sapiens GN=ONECUT3 PE=3 SV=2
Q6PIF6|MYO7B_HUMAN	26.52	2	927000	2	2	1	Unconventional myosin-VIIb OS=Homo sapiens GN=MYO7B PE=1 SV=2
O14686|KMT2D_HUMAN	25.72	1	592000	2	2	2	Histone-lysine N-methyltransferase 2D OS=Homo sapiens GN=KMT2D PE=1 SV=2
Q9HCC0|MCCB_HUMAN	25.53	6	114000	2	2	1	Methylcrotonoyl-CoA carboxylase beta chain mitochondrial OS=Homo sapiens GN=MCCC2 PE=1 SV=1
Q12830|BPTF_HUMAN	25.27	1	137000	2	2	2	Nucleosome-remodeling factor subunit BPTF OS=Homo sapiens GN=BPTF PE=1 SV=3
O15021|MAST4_HUMAN	25.26	1	48500	2	2	2	Microtubule-associated serine/threonine-protein kinase 4 OS=Homo sapiens GN=MAST4 PE=1 SV=3

## Sheet: Supplementary Table 3
Supplementary Table 3, Proteins pulled-down using Streptavidin beads from 4×109 pre-cleared nuclei isolated from DOX induced pRev-TRE-Flag-2XHA-TOP1 expressed E2 treated MCF7 cells are listed.
Accession	-10lgP	Coverage (%)	Area Sample 3	#Peptides	#Unique	#unmodified unique peptides	Description
Q13263|TIF1B_HUMAN	278.99	59	2100000000	61	61	30	Transcription intermediary factor 1-beta OS=Homo sapiens GN=TRIM28 PE=1 SV=5
Q13185|CBX3_HUMAN	265.27	77	3420000000	37	35	22	Chromobox protein homolog 3 OS=Homo sapiens GN=CBX3 PE=1 SV=4
Q9UQ35|SRRM2_HUMAN	264.61	33	292000000	86	86	35	Serine/arginine repetitive matrix protein 2 OS=Homo sapiens GN=SRRM2 PE=1 SV=2
P11387|TOP1_HUMAN	245.75	65	3820000000	87	73	46	DNA topoisomerase 1 OS=Homo sapiens GN=TOP1 PE=1 SV=2
P78527|PRKDC_HUMAN	224.98	12	155000000	37	37	20	DNA-dependent protein kinase catalytic subunit OS=Homo sapiens GN=PRKDC PE=1 SV=3
P52272|HNRPM_HUMAN	212.54	36	290000000	26	26	5	Heterogeneous nuclear ribonucleoprotein M OS=Homo sapiens GN=HNRNPM PE=1 SV=3
Q14980|NUMA1_HUMAN	209.26	18	33800000	27	27	14	Nuclear mitotic apparatus protein 1 OS=Homo sapiens GN=NUMA1 PE=1 SV=2
Q9BUH6|PAXX_HUMAN	202.13	75	78100000	17	17	8	Protein PAXX OS=Homo sapiens GN=C9orf142 PE=1 SV=2
Q9Y230|RUVB2_HUMAN	190.61	60	330000000	26	26	10	RuvB-like 2 OS=Homo sapiens GN=RUVBL2 PE=1 SV=3
Q9Y2W1|TR150_HUMAN	186.55	32	61200000	23	23	14	Thyroid hormone receptor-associated protein 3 OS=Homo sapiens GN=THRAP3 PE=1 SV=2
Q9Y265|RUVB1_HUMAN	182.71	30	127000000	15	15	10	RuvB-like 1 OS=Homo sapiens GN=RUVBL1 PE=1 SV=1
P04264|K2C1_HUMAN	179.84	34	43200000	19	18	7	Keratin type II cytoskeletal 1 OS=Homo sapiens GN=KRT1 PE=1 SV=6
P05783|K1C18_HUMAN	176.22	43	37300000	21	19	12	Keratin type I cytoskeletal 18 OS=Homo sapiens GN=KRT18 PE=1 SV=2
P05787|K2C8_HUMAN	175.77	51	56300000	24	24	11	Keratin type II cytoskeletal 8 OS=Homo sapiens GN=KRT8 PE=1 SV=7
Q96L91|EP400_HUMAN	173.95	17	24300000	36	36	10	E1A-binding protein p400 OS=Homo sapiens GN=EP400 PE=1 SV=4
Q86V81|THOC4_HUMAN	173.73	50	41900000	12	12	7	THO complex subunit 4 OS=Homo sapiens GN=ALYREF PE=1 SV=3
Q9H2P0|ADNP_HUMAN	165.29	24	34000000	22	22	11	Activity-dependent neuroprotector homeobox protein OS=Homo sapiens GN=ADNP PE=1 SV=1
P02768|ALBU_HUMAN	162.4	18	138000000	13	13	6	Serum albumin OS=Homo sapiens GN=ALB PE=1 SV=2
A6NFI3|ZN316_HUMAN	158.09	34	42700000	25	25	9	Zinc finger protein 316 OS=Homo sapiens GN=ZNF316 PE=1 SV=1
Q00839|HNRPU_HUMAN	157.22	25	27600000	28	28	9	Heterogeneous nuclear ribonucleoprotein U OS=Homo sapiens GN=HNRNPU PE=1 SV=6
Q13085|ACACA_HUMAN	153.46	8	13700000	15	13	9	Acetyl-CoA carboxylase 1 OS=Homo sapiens GN=ACACA PE=1 SV=2
P35527|K1C9_HUMAN	153.01	36	7820000	18	18	12	Keratin type I cytoskeletal 9 OS=Homo sapiens GN=KRT9 PE=1 SV=3
Q9NWH9|SLTM_HUMAN	151.98	22	104000000	23	22	9	SAFB-like transcription modulator OS=Homo sapiens GN=SLTM PE=1 SV=2
P08727|K1C19_HUMAN	149.68	39	11800000	12	9	3	Keratin type I cytoskeletal 19 OS=Homo sapiens GN=KRT19 PE=1 SV=4
P04259|K2C6B_HUMAN	148.24	30	24500	17	4	2	Keratin type II cytoskeletal 6B OS=Homo sapiens GN=KRT6B PE=1 SV=5
P04843|RPN1_HUMAN	147.77	19	10900000	10	9	7	Dolichyl-diphosphooligosaccharide--protein glycosyltransferase subunit 1 OS=Homo sapiens GN=RPN1 PE=1 SV=1
P12956|XRCC6_HUMAN	147.66	15	116000000	10	10	6	X-ray repair cross-complementing protein 6 OS=Homo sapiens GN=XRCC6 PE=1 SV=2
Q9UHF7|TRPS1_HUMAN	147.01	25	16200000	21	21	7	Zinc finger transcription factor Trps1 OS=Homo sapiens GN=TRPS1 PE=1 SV=2
P20700|LMNB1_HUMAN	145.68	39	17800000	19	17	7	Lamin-B1 OS=Homo sapiens GN=LMNB1 PE=1 SV=2
P52597|HNRPF_HUMAN	144.98	35	116000000	12	12	4	Heterogeneous nuclear ribonucleoprotein F OS=Homo sapiens GN=HNRNPF PE=1 SV=3
Q9BWF3|RBM4_HUMAN	142.19	37	20100000	10	8	2	RNA-binding protein 4 OS=Homo sapiens GN=RBM4 PE=1 SV=1
Q8IY81|SPB1_HUMAN	141.54	13	7850000	8	8	7	pre-rRNA processing protein FTSJ3 OS=Homo sapiens GN=FTSJ3 PE=1 SV=2
P13010|XRCC5_HUMAN	140.97	25	46600000	12	12	4	X-ray repair cross-complementing protein 5 OS=Homo sapiens GN=XRCC5 PE=1 SV=3
P23246|SFPQ_HUMAN	136.88	20	18400000	11	10	4	Splicing factor proline- and glutamine-rich OS=Homo sapiens GN=SFPQ PE=1 SV=2
P02545|LMNA_HUMAN	135.72	27	23100000	17	17	7	Prelamin-A/C OS=Homo sapiens GN=LMNA PE=1 SV=1
Q6UN15|FIP1_HUMAN	134.71	14	2760000	7	3	3	Pre-mRNA 3'-end-processing factor FIP1 OS=Homo sapiens GN=FIP1L1 PE=1 SV=1
Q7Z3K3|POGZ_HUMAN	134.51	16	47000000	21	21	7	Pogo transposable element with ZNF domain OS=Homo sapiens GN=POGZ PE=1 SV=2
Q02543|RL18A_HUMAN	134.3	39	110000000	8	8	3	60S ribosomal protein L18a OS=Homo sapiens GN=RPL18A PE=1 SV=2
Q9UBW7|ZMYM2_HUMAN	132.25	13	5540000	12	12	5	Zinc finger MYM-type protein 2 OS=Homo sapiens GN=ZMYM2 PE=1 SV=1
Q15233|NONO_HUMAN	131.77	19	22600000	7	6	3	Non-POU domain-containing octamer-binding protein OS=Homo sapiens GN=NONO PE=1 SV=4
P35908|K22E_HUMAN	129.48	23	10900000	14	14	3	Keratin type II cytoskeletal 2 epidermal OS=Homo sapiens GN=KRT2 PE=1 SV=2
P13645|K1C10_HUMAN	129.4	23	10300000	12	8	5	Keratin type I cytoskeletal 10 OS=Homo sapiens GN=KRT10 PE=1 SV=6
Q96JM3|CHAP1_HUMAN	128.46	15	16700000	10	10	5	Chromosome alignment-maintaining phosphoprotein 1 OS=Homo sapiens GN=CHAMP1 PE=1 SV=2
Q9Y383|LC7L2_HUMAN	127.6	17	12500000	5	4	2	Putative RNA-binding protein Luc7-like 2 OS=Homo sapiens GN=LUC7L2 PE=1 SV=2
Q96P16|RPR1A_HUMAN	124.22	19	15900000	4	4	1	Regulation of nuclear pre-mRNA domain-containing protein 1A OS=Homo sapiens GN=RPRD1A PE=1 SV=1
P45973|CBX5_HUMAN	124.04	27	6190000	6	4	2	Chromobox protein homolog 5 OS=Homo sapiens GN=CBX5 PE=1 SV=1
Q13410|BT1A1_HUMAN	123.31	23	97300000	9	8	5	Butyrophilin subfamily 1 member A1 OS=Homo sapiens GN=BTN1A1 PE=1 SV=3
P62917|RL8_HUMAN	123.05	20	11100000	6	6	5	60S ribosomal protein L8 OS=Homo sapiens GN=RPL8 PE=1 SV=2
Q5VT52|RPRD2_HUMAN	121.53	20	28300000	18	18	9	Regulation of nuclear pre-mRNA domain-containing protein 2 OS=Homo sapiens GN=RPRD2 PE=1 SV=1
P19338|NUCL_HUMAN	121.38	22	24300000	14	14	11	Nucleolin OS=Homo sapiens GN=NCL PE=1 SV=3
P01857|IGHG1_HUMAN	120.97	20	48100000	9	2	0	Ig gamma-1 chain C region OS=Homo sapiens GN=IGHG1 PE=1 SV=1
Q07065|CKAP4_HUMAN	118.7	18	4820000	7	7	3	Cytoskeleton-associated protein 4 OS=Homo sapiens GN=CKAP4 PE=1 SV=2
Q13247|SRSF6_HUMAN	116.72	14	27000000	5	5	5	Serine/arginine-rich splicing factor 6 OS=Homo sapiens GN=SRSF6 PE=1 SV=2
P47914|RL29_HUMAN	114.75	15	8520000	5	5	5	60S ribosomal protein L29 OS=Homo sapiens GN=RPL29 PE=1 SV=2
P21796|VDAC1_HUMAN	112.7	14	17100000	4	4	3	Voltage-dependent anion-selective channel protein 1 OS=Homo sapiens GN=VDAC1 PE=1 SV=2
Q96EY1|DNJA3_HUMAN	109.21	22	11700000	7	7	3	DnaJ homolog subfamily A member 3 mitochondrial OS=Homo sapiens GN=DNAJA3 PE=1 SV=2
O96019|ACL6A_HUMAN	107.65	21	774000	5	5	4	Actin-like protein 6A OS=Homo sapiens GN=ACTL6A PE=1 SV=1
P30876|RPB2_HUMAN	105.92	7	4450000	5	5	3	DNA-directed RNA polymerase II subunit RPB2 OS=Homo sapiens GN=POLR2B PE=1 SV=1
P39023|RL3_HUMAN	104.69	12	4710000	6	6	6	60S ribosomal protein L3 OS=Homo sapiens GN=RPL3 PE=1 SV=2
Q13523|PRP4B_HUMAN	104.11	10	8500000	6	6	4	Serine/threonine-protein kinase PRP4 homolog OS=Homo sapiens GN=PRPF4B PE=1 SV=3
P18583|SON_HUMAN	103.36	6	1250000	7	7	3	Protein SON OS=Homo sapiens GN=SON PE=1 SV=4
P84103|SRSF3_HUMAN	103.33	42	13600000	6	6	5	Serine/arginine-rich splicing factor 3 OS=Homo sapiens GN=SRSF3 PE=1 SV=1
Q96PK6|RBM14_HUMAN	102.95	12	7690000	6	6	6	RNA-binding protein 14 OS=Homo sapiens GN=RBM14 PE=1 SV=2
Q96CS4|ZN689_HUMAN	101.19	21	2220000	7	7	4	Zinc finger protein 689 OS=Homo sapiens GN=ZNF689 PE=2 SV=1
Q9BUJ2|HNRL1_HUMAN	100.75	11	3610000	6	6	4	Heterogeneous nuclear ribonucleoprotein U-like protein 1 OS=Homo sapiens GN=HNRNPUL1 PE=1 SV=2
Q92841|DDX17_HUMAN	100.57	19	6390000	8	7	4	Probable ATP-dependent RNA helicase DDX17 OS=Homo sapiens GN=DDX17 PE=1 SV=2
P28799|GRN_HUMAN	99.28	11	2750000	5	5	0	Granulins OS=Homo sapiens GN=GRN PE=1 SV=2
Q14202|ZMYM3_HUMAN	98.99	8	8910000	9	8	5	Zinc finger MYM-type protein 3 OS=Homo sapiens GN=ZMYM3 PE=1 SV=2
P0CG38|POTEI_HUMAN	98.77	12	0	8	2	0	POTE ankyrin domain family member I OS=Homo sapiens GN=POTEI PE=3 SV=1
Q07955|SRSF1_HUMAN	98.4	43	3050000	8	7	3	Serine/arginine-rich splicing factor 1 OS=Homo sapiens GN=SRSF1 PE=1 SV=2
Q9BY77|PDIP3_HUMAN	97.88	17	1730000	6	6	3	Polymerase delta-interacting protein 3 OS=Homo sapiens GN=POLDIP3 PE=1 SV=2
Q9H307|PININ_HUMAN	96.94	3	5480000	2	2	2	Pinin OS=Homo sapiens GN=PNN PE=1 SV=4
P11142|HSP7C_HUMAN	96.41	24	12600000	8	7	5	Heat shock cognate 71 kDa protein OS=Homo sapiens GN=HSPA8 PE=1 SV=1
Q96GD4|AURKB_HUMAN	96.35	11	12400000	3	3	2	Aurora kinase B OS=Homo sapiens GN=AURKB PE=1 SV=3
O75955|FLOT1_HUMAN	96.21	19	4830000	8	8	6	Flotillin-1 OS=Homo sapiens GN=FLOT1 PE=1 SV=3
Q562R1|ACTBL_HUMAN	95.63	12	0	4	2	1	Beta-actin-like protein 2 OS=Homo sapiens GN=ACTBL2 PE=1 SV=2
P62995|TRA2B_HUMAN	93.54	7	8650000	4	4	4	Transformer-2 protein homolog beta OS=Homo sapiens GN=TRA2B PE=1 SV=1
A8CG34|P121C_HUMAN	93.35	8	5310000	8	2	2	Nuclear envelope pore membrane protein POM 121C OS=Homo sapiens GN=POM121C PE=1 SV=2
P0C7X2|ZN688_HUMAN	93.1	13	6470000	4	4	3	Zinc finger protein 688 OS=Homo sapiens GN=ZNF688 PE=2 SV=1
P62424|RL7A_HUMAN	91.81	21	22700000	8	8	7	60S ribosomal protein L7a OS=Homo sapiens GN=RPL7A PE=1 SV=2
P08779|K1C16_HUMAN	91.8	16	343000	5	3	2	Keratin type I cytoskeletal 16 OS=Homo sapiens GN=KRT16 PE=1 SV=4
P26373|RL13_HUMAN	91.79	33	18000000	6	6	6	60S ribosomal protein L13 OS=Homo sapiens GN=RPL13 PE=1 SV=4
Q07020|RL18_HUMAN	91.16	25	3630000	4	4	3	60S ribosomal protein L18 OS=Homo sapiens GN=RPL18 PE=1 SV=2
Q9UNL2|SSRG_HUMAN	90.46	10	9580000	2	2	2	Translocon-associated protein subunit gamma OS=Homo sapiens GN=SSR3 PE=1 SV=1
P11940|PABP1_HUMAN	89.7	12	2490000	4	4	3	Polyadenylate-binding protein 1 OS=Homo sapiens GN=PABPC1 PE=1 SV=2
Q04837|SSBP_HUMAN	87.71	38	9750000	4	4	4	Single-stranded DNA-binding protein mitochondrial OS=Homo sapiens GN=SSBP1 PE=1 SV=1
P18124|RL7_HUMAN	86.66	22	18200000	4	4	4	60S ribosomal protein L7 OS=Homo sapiens GN=RPL7 PE=1 SV=1
P49790|NU153_HUMAN	86.4	5	3340000	5	5	3	Nuclear pore complex protein Nup153 OS=Homo sapiens GN=NUP153 PE=1 SV=2
P05413|FABPH_HUMAN	85.81	33	15500000	4	4	3	Fatty acid-binding protein heart OS=Homo sapiens GN=FABP3 PE=1 SV=4
Q9NQG5|RPR1B_HUMAN	84.26	10	6210000	2	2	2	Regulation of nuclear pre-mRNA domain-containing protein 1B OS=Homo sapiens GN=RPRD1B PE=1 SV=1
P61313|RL15_HUMAN	83.36	17	7210000	3	3	3	60S ribosomal protein L15 OS=Homo sapiens GN=RPL15 PE=1 SV=2
Q14966|ZN638_HUMAN	83.32	4	625000	6	6	6	Zinc finger protein 638 OS=Homo sapiens GN=ZNF638 PE=1 SV=2
P62750|RL23A_HUMAN	81.71	11	23500000	2	2	2	60S ribosomal protein L23a OS=Homo sapiens GN=RPL23A PE=1 SV=1
P98170|XIAP_HUMAN	80.28	13	4520000	4	4	4	E3 ubiquitin-protein ligase XIAP OS=Homo sapiens GN=XIAP PE=1 SV=2
Q02878|RL6_HUMAN	80.26	10	28500000	3	3	3	60S ribosomal protein L6 OS=Homo sapiens GN=RPL6 PE=1 SV=3
Q8NCK3|ZN485_HUMAN	79.17	11	2070000	3	3	2	Zinc finger protein 485 OS=Homo sapiens GN=ZNF485 PE=2 SV=1
P18621|RL17_HUMAN	78.68	8	4830000	3	3	2	60S ribosomal protein L17 OS=Homo sapiens GN=RPL17 PE=1 SV=3
tr|A0A0A6YYL6|A0A0A6YYL6_HUMAN	78.68	7	4830000	3	3	2	Protein RPL17-C18orf32 OS=Homo sapiens GN=RPL17-C18orf32 PE=3 SV=1
Q9NPF5|DMAP1_HUMAN	78.64	11	3510000	3	3	3	DNA methyltransferase 1-associated protein 1 OS=Homo sapiens GN=DMAP1 PE=1 SV=1
P22087|FBRL_HUMAN	78.56	12	7270000	5	5	5	rRNA 2'-O-methyltransferase fibrillarin OS=Homo sapiens GN=FBL PE=1 SV=2
O15164|TIF1A_HUMAN	77.9	5	3520000	2	2	2	Transcription intermediary factor 1-alpha OS=Homo sapiens GN=TRIM24 PE=1 SV=3
Q9BSJ8|ESYT1_HUMAN	77.77	5	5380000	3	3	3	Extended synaptotagmin-1 OS=Homo sapiens GN=ESYT1 PE=1 SV=1
Q03252|LMNB2_HUMAN	77.26	8	1470000	4	2	1	Lamin-B2 OS=Homo sapiens GN=LMNB2 PE=1 SV=4
Q6ZN55|ZN574_HUMAN	77.2	7	1320000	3	3	2	Zinc finger protein 574 OS=Homo sapiens GN=ZNF574 PE=1 SV=2
Q5TGY3|AHDC1_HUMAN	76.29	5	3960000	4	4	3	AT-hook DNA-binding motif-containing protein 1 OS=Homo sapiens GN=AHDC1 PE=1 SV=1
Q9UKF6|CPSF3_HUMAN	76.19	3	2580000	2	2	2	Cleavage and polyadenylation specificity factor subunit 3 OS=Homo sapiens GN=CPSF3 PE=1 SV=1
P38919|IF4A3_HUMAN	76.14	7	2410000	2	2	1	Eukaryotic initiation factor 4A-III OS=Homo sapiens GN=EIF4A3 PE=1 SV=4
P33240|CSTF2_HUMAN	75.83	6	2050000	4	4	4	Cleavage stimulation factor subunit 2 OS=Homo sapiens GN=CSTF2 PE=1 SV=1
Q8TF47|ZFP90_HUMAN	75.73	7	637000	3	3	3	Zinc finger protein 90 homolog OS=Homo sapiens GN=ZFP90 PE=1 SV=2
P62829|RL23_HUMAN	75.58	20	3220000	3	3	1	60S ribosomal protein L23 OS=Homo sapiens GN=RPL23 PE=1 SV=1
O15417|TNC18_HUMAN	74.98	2	15900000	4	4	4	Trinucleotide repeat-containing gene 18 protein OS=Homo sapiens GN=TNRC18 PE=1 SV=3
P04792|HSPB1_HUMAN	74.92	32	10300000	3	3	2	Heat shock protein beta-1 OS=Homo sapiens GN=HSPB1 PE=1 SV=2
Q15287|RNPS1_HUMAN	74.79	6	5760000	2	2	2	RNA-binding protein with serine-rich domain 1 OS=Homo sapiens GN=RNPS1 PE=1 SV=1
P30050|RL12_HUMAN	74.47	21	223000	2	2	0	60S ribosomal protein L12 OS=Homo sapiens GN=RPL12 PE=1 SV=1
P35232|PHB_HUMAN	73.03	12	1490000	2	2	2	Prohibitin OS=Homo sapiens GN=PHB PE=1 SV=1
P07437|TBB5_HUMAN	73	13	9910000	4	4	4	Tubulin beta chain OS=Homo sapiens GN=TUBB PE=1 SV=2
O00268|TAF4_HUMAN	72.46	7	1370000	4	4	3	Transcription initiation factor TFIID subunit 4 OS=Homo sapiens GN=TAF4 PE=1 SV=2
Q03518|TAP1_HUMAN	71.94	4	2330000	2	2	2	Antigen peptide transporter 1 OS=Homo sapiens GN=TAP1 PE=1 SV=2
P46777|RL5_HUMAN	71.47	19	2220000	4	4	4	60S ribosomal protein L5 OS=Homo sapiens GN=RPL5 PE=1 SV=3
Q5VST9|OBSCN_HUMAN	71.09	2	5430000	10	10	5	Obscurin OS=Homo sapiens GN=OBSCN PE=1 SV=3
Q9NYF8|BCLF1_HUMAN	70.97	8	1160000	6	6	6	Bcl-2-associated transcription factor 1 OS=Homo sapiens GN=BCLAF1 PE=1 SV=2
Q15911|ZFHX3_HUMAN	70.61	2	0	3	3	2	Zinc finger homeobox protein 3 OS=Homo sapiens GN=ZFHX3 PE=1 SV=2
P43243|MATR3_HUMAN	69.32	9	10700000	5	5	3	Matrin-3 OS=Homo sapiens GN=MATR3 PE=1 SV=2
P17098|ZNF8_HUMAN	68.87	8	1350000	4	4	4	Zinc finger protein 8 OS=Homo sapiens GN=ZNF8 PE=1 SV=2
O43390|HNRPR_HUMAN	67.32	4	1640000	2	2	2	Heterogeneous nuclear ribonucleoprotein R OS=Homo sapiens GN=HNRNPR PE=1 SV=1
O76021|RL1D1_HUMAN	66.82	11	3010000	5	5	5	Ribosomal L1 domain-containing protein 1 OS=Homo sapiens GN=RSL1D1 PE=1 SV=3
Q9UKN8|TF3C4_HUMAN	66.53	9	2080000	3	3	3	General transcription factor 3C polypeptide 4 OS=Homo sapiens GN=GTF3C4 PE=1 SV=2
Q14244|MAP7_HUMAN	66.22	6	6750000	5	5	5	Ensconsin OS=Homo sapiens GN=MAP7 PE=1 SV=1
Q8N766|EMC1_HUMAN	66.1	5	1140000	3	3	3	ER membrane protein complex subunit 1 OS=Homo sapiens GN=EMC1 PE=1 SV=1
Q15907|RB11B_HUMAN	65.77	10	2950000	2	2	2	Ras-related protein Rab-11B OS=Homo sapiens GN=RAB11B PE=1 SV=4
P31943|HNRH1_HUMAN	65.2	12	4600000	3	3	3	Heterogeneous nuclear ribonucleoprotein H OS=Homo sapiens GN=HNRNPH1 PE=1 SV=4
Q86VM9|ZCH18_HUMAN	64.93	4	3630000	3	3	3	Zinc finger CCCH domain-containing protein 18 OS=Homo sapiens GN=ZC3H18 PE=1 SV=2
P83731|RL24_HUMAN	64.57	15	2080000	3	3	3	60S ribosomal protein L24 OS=Homo sapiens GN=RPL24 PE=1 SV=1
P06858|LIPL_HUMAN	63.42	8	547000	2	2	2	Lipoprotein lipase OS=Homo sapiens GN=LPL PE=1 SV=1
Q9ULG1|INO80_HUMAN	63.29	1	318000	2	2	2	DNA helicase INO80 OS=Homo sapiens GN=INO80 PE=1 SV=2
Q9NQS7|INCE_HUMAN	63.17	3	1880000	3	3	3	Inner centromere protein OS=Homo sapiens GN=INCENP PE=1 SV=3
Q8TDD1|DDX54_HUMAN	63.11	3	0	2	2	2	ATP-dependent RNA helicase DDX54 OS=Homo sapiens GN=DDX54 PE=1 SV=2
Q14498|RBM39_HUMAN	62.47	6	409000	2	2	2	RNA-binding protein 39 OS=Homo sapiens GN=RBM39 PE=1 SV=2
Q15906|VPS72_HUMAN	62.32	7	5050000	3	3	3	Vacuolar protein sorting-associated protein 72 homolog OS=Homo sapiens GN=VPS72 PE=1 SV=1
P39880|CUX1_HUMAN	61.54	4	8250000	4	4	4	Homeobox protein cut-like 1 OS=Homo sapiens GN=CUX1 PE=1 SV=3
Q10570|CPSF1_HUMAN	61.48	3	363000	2	2	2	Cleavage and polyadenylation specificity factor subunit 1 OS=Homo sapiens GN=CPSF1 PE=1 SV=2
tr|A0A0C4DFX4|A0A0C4DFX4_HUMAN	61.27	1	780000	2	2	2	Uncharacterized protein (Fragment) OS=Homo sapiens PE=4 SV=1
Q6ZRS2|SRCAP_HUMAN	61.27	1	780000	2	2	2	Helicase SRCAP OS=Homo sapiens GN=SRCAP PE=1 SV=3
Q9H7N4|SFR19_HUMAN	59.44	3	3410000	3	3	3	Splicing factor arginine/serine-rich 19 OS=Homo sapiens GN=SCAF1 PE=1 SV=3
O60318|GANP_HUMAN	58.85	2	2210000	3	3	2	Germinal-center associated nuclear protein OS=Homo sapiens GN=MCM3AP PE=1 SV=2
P62987|RL40_HUMAN	58.37	14	4150000	2	2	2	Ubiquitin-60S ribosomal protein L40 OS=Homo sapiens GN=UBA52 PE=1 SV=2
P62979|RS27A_HUMAN	58.37	12	4150000	2	2	2	Ubiquitin-40S ribosomal protein S27a OS=Homo sapiens GN=RPS27A PE=1 SV=2
P0CG47|UBB_HUMAN	58.37	8	4150000	2	2	2	Polyubiquitin-B OS=Homo sapiens GN=UBB PE=1 SV=1
P0CG48|UBC_HUMAN	58.37	3	4150000	2	2	2	Polyubiquitin-C OS=Homo sapiens GN=UBC PE=1 SV=3
Q8WYP5|ELYS_HUMAN	57.6	2	1040000	3	2	2	Protein ELYS OS=Homo sapiens GN=AHCTF1 PE=1 SV=3
Q13207|TBX2_HUMAN	56.87	5	1320000	2	2	2	T-box transcription factor TBX2 OS=Homo sapiens GN=TBX2 PE=1 SV=3
O43143|DHX15_HUMAN	56.77	4	653000	3	3	3	Pre-mRNA-splicing factor ATP-dependent RNA helicase DHX15 OS=Homo sapiens GN=DHX15 PE=1 SV=2
Q96T58|MINT_HUMAN	56.46	1	149000	2	2	2	Msx2-interacting protein OS=Homo sapiens GN=SPEN PE=1 SV=1
Q71U36|TBA1A_HUMAN	54.53	6	3710000	2	2	2	Tubulin alpha-1A chain OS=Homo sapiens GN=TUBA1A PE=1 SV=1
P68363|TBA1B_HUMAN	54.53	6	3710000	2	2	2	Tubulin alpha-1B chain OS=Homo sapiens GN=TUBA1B PE=1 SV=1
P12107|COBA1_HUMAN	53.71	11	6230000	9	8	8	Collagen alpha-1(XI) chain OS=Homo sapiens GN=COL11A1 PE=1 SV=4
Q8WZ42|TITIN_HUMAN	52.99	0	24900000	9	9	6	Titin OS=Homo sapiens GN=TTN PE=1 SV=4
Q96ST3|SIN3A_HUMAN	51.7	2	1310000	2	2	2	Paired amphipathic helix protein Sin3a OS=Homo sapiens GN=SIN3A PE=1 SV=2
P36578|RL4_HUMAN	51.47	4	798000	2	2	2	60S ribosomal protein L4 OS=Homo sapiens GN=RPL4 PE=1 SV=5
P46783|RS10_HUMAN	50.83	15	2610000	2	2	2	40S ribosomal protein S10 OS=Homo sapiens GN=RPS10 PE=1 SV=1
Q5C9Z4|NOM1_HUMAN	50.53	4	1150000	2	2	2	Nucleolar MIF4G domain-containing protein 1 OS=Homo sapiens GN=NOM1 PE=1 SV=1
Q99848|EBP2_HUMAN	50.29	5	2460000	2	2	2	Probable rRNA-processing protein EBP2 OS=Homo sapiens GN=EBNA1BP2 PE=1 SV=2
Q15424|SAFB1_HUMAN	50.27	8	951000	4	4	4	Scaffold attachment factor B1 OS=Homo sapiens GN=SAFB PE=1 SV=4
O95400|CD2B2_HUMAN	50.22	8	231000	2	2	2	CD2 antigen cytoplasmic tail-binding protein 2 OS=Homo sapiens GN=CD2BP2 PE=1 SV=1
Q9BQ39|DDX50_HUMAN	50.17	5	3810000	2	2	2	ATP-dependent RNA helicase DDX50 OS=Homo sapiens GN=DDX50 PE=1 SV=1
P19387|RPB3_HUMAN	50.08	12	680000	3	3	3	DNA-directed RNA polymerase II subunit RPB3 OS=Homo sapiens GN=POLR2C PE=1 SV=2
Q9UL03|INT6_HUMAN	49.95	5	544000	2	2	1	Integrator complex subunit 6 OS=Homo sapiens GN=INTS6 PE=1 SV=1
P43246|MSH2_HUMAN	49.1	3	406000	2	2	2	DNA mismatch repair protein Msh2 OS=Homo sapiens GN=MSH2 PE=1 SV=1
Q7Z5P9|MUC19_HUMAN	48.72	1	426000	5	5	5	Mucin-19 OS=Homo sapiens GN=MUC19 PE=1 SV=3
Q96AQ6|PBIP1_HUMAN	47.97	4	827000	2	2	2	Pre-B-cell leukemia transcription factor-interacting protein 1 OS=Homo sapiens GN=PBXIP1 PE=1 SV=1
Q9UKL0|RCOR1_HUMAN	47.58	4	1620000	2	2	2	REST corepressor 1 OS=Homo sapiens GN=RCOR1 PE=1 SV=1
P62241|RS8_HUMAN	47.37	12	7940000	3	3	3	40S ribosomal protein S8 OS=Homo sapiens GN=RPS8 PE=1 SV=2
P47989|XDH_HUMAN	47.22	2	743000	2	2	1	Xanthine dehydrogenase/oxidase OS=Homo sapiens GN=XDH PE=1 SV=4
P31689|DNJA1_HUMAN	46.64	7	1010000	2	2	2	DnaJ homolog subfamily A member 1 OS=Homo sapiens GN=DNAJA1 PE=1 SV=2
P50402|EMD_HUMAN	45.39	11	559000	2	2	2	Emerin OS=Homo sapiens GN=EMD PE=1 SV=1
Q9Y4A5|TRRAP_HUMAN	45.23	1	977000	3	3	2	Transformation/transcription domain-associated protein OS=Homo sapiens GN=TRRAP PE=1 SV=3
Q5JTV8|TOIP1_HUMAN	45.01	6	841000	2	2	2	Torsin-1A-interacting protein 1 OS=Homo sapiens GN=TOR1AIP1 PE=1 SV=2
P42166|LAP2A_HUMAN	44.88	6	1300000	2	2	2	Lamina-associated polypeptide 2 isoform alpha OS=Homo sapiens GN=TMPO PE=1 SV=2
P01594|KV102_HUMAN	43.86	25	3340000	2	2	2	Ig kappa chain V-I region AU OS=Homo sapiens PE=1 SV=1
Q9UJU5|FOXD3_HUMAN	43.79	11	2560000	3	3	2	Forkhead box protein D3 OS=Homo sapiens GN=FOXD3 PE=1 SV=1
P24928|RPB1_HUMAN	43.62	2	4460000	3	3	3	DNA-directed RNA polymerase II subunit RPB1 OS=Homo sapiens GN=POLR2A PE=1 SV=2
Q9Y2X3|NOP58_HUMAN	43.55	5	2740000	2	2	1	Nucleolar protein 58 OS=Homo sapiens GN=NOP58 PE=1 SV=1
Q14031|CO4A6_HUMAN	43.21	5	44600000	5	5	5	Collagen alpha-6(IV) chain OS=Homo sapiens GN=COL4A6 PE=1 SV=3
Q9Y6G9|DC1L1_HUMAN	41.94	6	0	3	3	3	Cytoplasmic dynein 1 light intermediate chain 1 OS=Homo sapiens GN=DYNC1LI1 PE=1 SV=3
Q14839|CHD4_HUMAN	41.25	2	314000	2	2	2	Chromodomain-helicase-DNA-binding protein 4 OS=Homo sapiens GN=CHD4 PE=1 SV=2
P55317|FOXA1_HUMAN	40.58	8	1490000	2	2	2	Hepatocyte nuclear factor 3-alpha OS=Homo sapiens GN=FOXA1 PE=1 SV=2
P08123|CO1A2_HUMAN	40.14	6	48700	3	3	3	Collagen alpha-2(I) chain OS=Homo sapiens GN=COL1A2 PE=1 SV=7
Q12789|TF3C1_HUMAN	39.21	1	1310000	2	2	2	General transcription factor 3C polypeptide 1 OS=Homo sapiens GN=GTF3C1 PE=1 SV=4
Q9H0U9|TSYL1_HUMAN	38.79	7	2170000	2	2	1	Testis-specific Y-encoded-like protein 1 OS=Homo sapiens GN=TSPYL1 PE=1 SV=3
Q13428|TCOF_HUMAN	38.48	5	2040000	4	4	4	Treacle protein OS=Homo sapiens GN=TCOF1 PE=1 SV=3
Q8TDN6|BRX1_HUMAN	38.16	15	2450000	2	2	1	Ribosome biogenesis protein BRX1 homolog OS=Homo sapiens GN=BRIX1 PE=1 SV=2
Q96QZ7|MAGI1_HUMAN	37.91	3	716000	2	2	2	Membrane-associated guanylate kinase WW and PDZ domain-containing protein 1 OS=Homo sapiens GN=MAGI1 PE=1 SV=3
Q92896|GSLG1_HUMAN	37.72	2	1160000	2	2	1	Golgi apparatus protein 1 OS=Homo sapiens GN=GLG1 PE=1 SV=2
Q9H7B2|RPF2_HUMAN	37.52	10	534000	2	2	2	Ribosome production factor 2 homolog OS=Homo sapiens GN=RPF2 PE=1 SV=2
O43290|SNUT1_HUMAN	37.49	5	1010000	3	3	3	U4/U6.U5 tri-snRNP-associated protein 1 OS=Homo sapiens GN=SART1 PE=1 SV=1
P57740|NU107_HUMAN	36.51	5	0	2	2	1	Nuclear pore complex protein Nup107 OS=Homo sapiens GN=NUP107 PE=1 SV=1
Q17RW2|COOA1_HUMAN	36.38	3	815000	3	3	3	Collagen alpha-1(XXIV) chain OS=Homo sapiens GN=COL24A1 PE=1 SV=2
O43823|AKAP8_HUMAN	36.35	9	2240000	3	3	3	A-kinase anchor protein 8 OS=Homo sapiens GN=AKAP8 PE=1 SV=1
Q15652|JHD2C_HUMAN	35.44	1	5700	2	2	2	Probable JmjC domain-containing histone demethylation protein 2C OS=Homo sapiens GN=JMJD1C PE=1 SV=2
O75643|U520_HUMAN	34.96	1	1110000	2	2	2	U5 small nuclear ribonucleoprotein 200 kDa helicase OS=Homo sapiens GN=SNRNP200 PE=1 SV=2
O94832|MYO1D_HUMAN	34.92	2	4780000	2	2	2	Unconventional myosin-Id OS=Homo sapiens GN=MYO1D PE=1 SV=2
P0DMR1|HNRC4_HUMAN	34.73	9	11500000	2	2	2	Heterogeneous nuclear ribonucleoprotein C-like 4 OS=Homo sapiens GN=HNRNPCL4 PE=3 SV=1
O60812|HNRC1_HUMAN	34.73	9	11500000	2	2	2	Heterogeneous nuclear ribonucleoprotein C-like 1 OS=Homo sapiens GN=HNRNPCL1 PE=2 SV=1
B7ZW38|HNRC3_HUMAN	34.73	9	11500000	2	2	2	Heterogeneous nuclear ribonucleoprotein C-like 3 OS=Homo sapiens GN=HNRNPCL3 PE=2 SV=1
Q92945|FUBP2_HUMAN	33.71	8	3670000	3	3	2	Far upstream element-binding protein 2 OS=Homo sapiens GN=KHSRP PE=1 SV=4
Q12955|ANK3_HUMAN	33.61	1	0	2	2	2	Ankyrin-3 OS=Homo sapiens GN=ANK3 PE=1 SV=3
P98160|PGBM_HUMAN	33.14	1	203000	2	2	0	Basement membrane-specific heparan sulfate proteoglycan core protein OS=Homo sapiens GN=HSPG2 PE=1 SV=4
Q9H254|SPTN4_HUMAN	33.13	2	977000	2	2	2	Spectrin beta chain non-erythrocytic 4 OS=Homo sapiens GN=SPTBN4 PE=1 SV=2
P02452|CO1A1_HUMAN	33.11	5	42300	3	3	3	Collagen alpha-1(I) chain OS=Homo sapiens GN=COL1A1 PE=1 SV=5
Q6P2Q9|PRP8_HUMAN	33.11	1	1400000	2	2	2	Pre-mRNA-processing-splicing factor 8 OS=Homo sapiens GN=PRPF8 PE=1 SV=2
P31275|HXC12_HUMAN	32.72	23	1390000	3	3	2	Homeobox protein Hox-C12 OS=Homo sapiens GN=HOXC12 PE=3 SV=2
Q14008|CKAP5_HUMAN	32.33	1	62200	2	2	2	Cytoskeleton-associated protein 5 OS=Homo sapiens GN=CKAP5 PE=1 SV=3
Q5SYE7|NHSL1_HUMAN	32.21	4	4120000	2	2	2	NHS-like protein 1 OS=Homo sapiens GN=NHSL1 PE=1 SV=2
Q9P2P1|NYNRI_HUMAN	32.15	2	215000	2	2	2	Protein NYNRIN OS=Homo sapiens GN=NYNRIN PE=2 SV=3
Q5VWQ0|RSBN1_HUMAN	32.13	4	6300	3	3	2	Round spermatid basic protein 1 OS=Homo sapiens GN=RSBN1 PE=1 SV=2
Q9UH99|SUN2_HUMAN	31.49	5	222000	2	2	2	SUN domain-containing protein 2 OS=Homo sapiens GN=SUN2 PE=1 SV=3
Q9UPA5|BSN_HUMAN	31.21	2	1020	2	2	2	Protein bassoon OS=Homo sapiens GN=BSN PE=1 SV=4
Q3KQU3|MA7D1_HUMAN	31.05	10	288000	3	3	3	MAP7 domain-containing protein 1 OS=Homo sapiens GN=MAP7D1 PE=1 SV=1
Q9P1Z0|ZBTB4_HUMAN	30.41	3	2400000	2	2	2	Zinc finger and BTB domain-containing protein 4 OS=Homo sapiens GN=ZBTB4 PE=1 SV=3
Q76L83|ASXL2_HUMAN	29.89	4	3160000	2	2	1	Putative Polycomb group protein ASXL2 OS=Homo sapiens GN=ASXL2 PE=1 SV=1
O95886|DLGP3_HUMAN	29.82	3	0	2	2	2	Disks large-associated protein 3 OS=Homo sapiens GN=DLGAP3 PE=1 SV=3
O94874|UFL1_HUMAN	29.58	2	401000	2	2	2	E3 UFM1-protein ligase 1 OS=Homo sapiens GN=UFL1 PE=1 SV=2
P25705|ATPA_HUMAN	29.54	5	156000	2	2	2	ATP synthase subunit alpha mitochondrial OS=Homo sapiens GN=ATP5A1 PE=1 SV=1
Q9H694|BICC1_HUMAN	29.46	4	7460000	2	2	2	Protein bicaudal C homolog 1 OS=Homo sapiens GN=BICC1 PE=1 SV=2
Q8IXJ9|ASXL1_HUMAN	29.4	3	0	2	2	2	Putative Polycomb group protein ASXL1 OS=Homo sapiens GN=ASXL1 PE=1 SV=3
Q9Y618|NCOR2_HUMAN	28.83	2	252000	2	2	2	Nuclear receptor corepressor 2 OS=Homo sapiens GN=NCOR2 PE=1 SV=2
Q99541|PLIN2_HUMAN	28.76	7	1710000	2	2	1	Perilipin-2 OS=Homo sapiens GN=PLIN2 PE=1 SV=2
P08572|CO4A2_HUMAN	28.59	2	3160000	2	2	2	Collagen alpha-2(IV) chain OS=Homo sapiens GN=COL4A2 PE=1 SV=4
P13647|K2C5_HUMAN	28.06	10	1130000	2	2	2	Keratin type II cytoskeletal 5 OS=Homo sapiens GN=KRT5 PE=1 SV=3
Q71UM5|RS27L_HUMAN	27.68	25	1030000	2	2	1	40S ribosomal protein S27-like OS=Homo sapiens GN=RPS27L PE=1 SV=3
Q9BYP7|WNK3_HUMAN	27.39	2	3130000	2	2	1	Serine/threonine-protein kinase WNK3 OS=Homo sapiens GN=WNK3 PE=1 SV=3
O60336|MABP1_HUMAN	27.22	3	0	2	2	2	Mitogen-activated protein kinase-binding protein 1 OS=Homo sapiens GN=MAPKBP1 PE=1 SV=4
P02458|CO2A1_HUMAN	26.81	4	0	2	2	2	Collagen alpha-1(II) chain OS=Homo sapiens GN=COL2A1 PE=1 SV=3
Q96JH7|VCIP1_HUMAN	26.67	3	3210000	2	2	1	Deubiquitinating protein VCIP135 OS=Homo sapiens GN=VCPIP1 PE=1 SV=2
Q9UQL6|HDAC5_HUMAN	26.22	3	572000	2	2	2	Histone deacetylase 5 OS=Homo sapiens GN=HDAC5 PE=1 SV=2
O60346|PHLP1_HUMAN	26.01	2	1700000	2	2	2	PH domain leucine-rich repeat-containing protein phosphatase 1 OS=Homo sapiens GN=PHLPP1 PE=1 SV=3
Q15772|SPEG_HUMAN	25.96	1	296000	2	2	2	Striated muscle preferentially expressed protein kinase OS=Homo sapiens GN=SPEG PE=1 SV=4
Q5CZC0|FSIP2_HUMAN	25.78	1	60300000	2	2	2	Fibrous sheath-interacting protein 2 OS=Homo sapiens GN=FSIP2 PE=2 SV=4
P20849|CO9A1_HUMAN	25.56	6	0	2	2	2	Collagen alpha-1(IX) chain OS=Homo sapiens GN=COL9A1 PE=1 SV=3
Q5QJ38|TCHL1_HUMAN	25.31	4	9930000	2	2	2	Trichohyalin-like protein 1 OS=Homo sapiens GN=TCHHL1 PE=2 SV=1

## Sheet: Supplementary Table 4
Supplementary Table 4. All the PCR primers employed in this paper are listed.
Tff1_enhancer_ChIP_F	AGGGGATGTGTGTGAGAAGG
Tff1_enhancer_ChIP_R	GCTTCGAGACAGTGGGAGTC
Nrip1_enhancer-ChIP_F	GGCTCGTCATTAGCTTCCAG
Nrip1_enhancer-ChIP-R	CAAAAAGGGGTGTTGAAGGA
FOXC1_qPCR_F	AGTCAGCTTGCTTTGAGGCTA
FOXC1_qPCR_R	AGGCATCACCGTGGTAAGAC
CA12_qPCR_F	TCTGTCTGCCAACAAGCAGT
CA12_qPCR_R	GCACTGTAGCGAGACTGGAG
KCNK5_qPCR_F	TGCCAAGAGACTAGGGCAGT
KCNK5_qPCR_R	GAATACGAAGGGTGGGATCA
PGR_qPCR_F	CATCACAGGGAACCAGACCT
PGR_qPCR_R	CACCCCGAAGAGACCATAGA
NRIP1_qPCR_F	GCCAGAAGATGCACACTTGA
NRIP1_qPCR_R	CAAGCTCTGAGCCTCTGCTT
TFF1_qPCR_F	CACCATGGAGAACAAGGTGA
TFF1_qPCR_R	TGACACCAGGAAAACCACAA
GREB1_qPCR_F	GGCAGGACCAGCTTCTGA
GREB1_qPCR_R	CTGTTCCCACCACCTTGG
P2RY2_qPCR_F	TACCTGCCCAGAAAAATGCT
P2RY2_qPCR_R	CTCTCCAGGTCAGGATGCTC
Klk3_eRNA_F	CCT CAG GAA GAA GGT GCT GGA
Klk3_eRNA_R	GGG CAC CTT CAT GGA GCT AGA
Klk2_eRNA_F	TGC ACT TTC CTT GAC CCC CTA
Klk2_eRNA_R	CTG GAG ATG GAG CTG GGA AGA
Tmprss2_eRNA_F	GAA AGG AAT GGG GGT TTG AGG
Tmprss2_eRNA_R	TGC CTG GAA GAC GTG GTT TTT
Klk3_mRNA_F	ACT TCA GTG TGT GGA CCT CCA TGT
Klk3_mRNA_R	AGC ACA CAG CAT GAA CTT GGT CAC
Klk2_mRNA_F	CTG TGT CAG CAT GTG GGA CCT
Klk2_mRNA_R	CAC TGA TGT GAT ACC TTG AAG
Tmprss2_mRNA_F	ATG ATG CTG CAG CCA GAA CAG
Tmprss2_mRNA_R	TGG CTG GTG TGA TCA GGT TGT
Klk3_ChIP_F	TGG GAC AAC TTG CAA ACC TG
Klk3_ChIP_R	CCA GAG TAG GTC TGT TTT CAA
Klk2_ChIP_F	CTG TGT CAG CAT GTG GGA CCT
Klk2_ChIP_R	CAC TGA TGT GAT ACC TTG AAG
Tmprss2_ChIP_F	GAA AGG AAT GGG GGT TGT AGG
Tmprss2_ChIP_R	TGC CTG GAA GAC GTG GTT TTT
β-actin_F	TCTCTTCCAGCCCTCTTTCA
β-actin_R	ATGGTGGTGCCTCCAGATAG
GAPDH_F	AATCCCATCACCATCTTCCA
GAPDH_R	TGGACTCCACGACGTACTCA
CXCL1_F	GCCAGTGCTTGCAGACCCT
IL-6_F	AATTCGGTACATCCTCGACGG
IL-8_F	GACCACACTGCGCCAACAC
IL-10_F	GGTTGCCAAGCCTTGTCTGA
IL-19_F	GAGCCATCCAAGCTAAGGACA
MCP-1_F	TCATAGCAGCCACCTTCATTC
MCP-3_F	TGT CCT TTC TCA GAG TGG TTC T
MEK3_F	ATAGACCCAAGCGCATCACG
MEK6_F	GAAGGCAGATGACCTGGAGC
CXCL1_R	GGCTATGACTTCGGTTTGGG
IL-6_R	GGTTGTTTTCTGCCAGTGCC
IL-8_R	CTTCTCCACAACCCTCTGCAC
IL-10_R	AGGGAGTTCACATGCGCCT
IL-19_R	CTTGGTCACGCAGCACACAT
MCP-1_R	TAGCGCAGATTCTTGGGTTG
MCP-3_R	TGC TTC CAT AGG GAC ATC ATA
MEK3_R	GGATAAGGAAATCGGCCTGTG
MEK6_R	TCACTGCCATGATCTGCCC
TFF1_promotor_ChIP_F	GCTTAGGCCTAGACGGAATGGGC
TFF1_promotor _ChIP_R	CCAGGTCCTACTCATATCTGAGAG
GREB1_enhancer _ChIP_F	GAGCTGACCTTGTGGTAGGC
GREB1_enhancer _ChIP_R	GGTTTTTAAGCAGCCAGCAG
TOP1_F	AAGGTCCAGTATTTGCCCCAC
TOP1_R	ATTCATGGTCGAGCATTTTTGC
PGR_enhancer_ChIP_F	ACGACTCAGTCTCAGTTTTAGC
PGR_enhancer _ChIP_R	GTATACAGGCCCAGAGTCAC
NRIP1_enhancer _ChIP_F	GGCTCGTCATTAGCTTCCAG
NRIP1_enhancer _ChIP_R	CAAAAAGGGGTGTTGAAGGA
FOXC1_enhancer _F	CTGAGGAACACAAGACTAGCC
FOXC1_enhancer _R	ACTGGACTCATTTTGGGACATC
DNA-PKcs_F	CTGTGCAACTTCACTAAGTCCA
XRCC4_F	CATTGTTGTCAGGAGCAGGA
XRCC6 (Ku70)_F	GCTAGAAGACCTGTTGCGGAA
XRCC5 (Ku80)_F	GTGCGGTCGGGGAATAAGG
DNA-PKcs_R	CAATCTGAGGACGAATTGCCT
XRCC4_R	TTCTGCAGGTGCTCATTTTTG
XRCC6 (Ku70)_R	TGTTGAGCTTCAGCTTTAACCTG
XRCC5 (Ku80)_R	GGGGATTCTATACCAGGAATGGA
